# Supplementary material for: Profiling the immune epigenome across global cattle breeds
Source: Genome Biol. 2023 May 22;24:127. doi: 10.1186/s13059-023-02964-3 (PMC10204299; doi:10.1186/s13059-023-02964-3)
Supplement: Supplementary file 2 — Additional file 2: Table S1. Reference RRBS mapping summary. Table S2. ATAC-seq mapping summary. Table S3. RNA-seq mapping summary. Table S4. Divergent CpG island GO enrichment. Table S5. Mixture RRBS mapping summary. Table S6. Antibody panels. Table S7. Cell sorting purities. Table S8. Screening of lysed blood. Table S9. RRBS vs WGBS mapping summary. [file 13059_2023_2964_MOESM2_ESM.xlsx]

## Sheet: Table S1
Table S1 Reference RRBS mapping summary
Methylated and unmethylated spike-in controls were added to the RRBS samples to assess the bisulfite conversion rate. Clean reads refers to reads after quality and adapter trimming and filtered reads refers to reads aligned to the cow autosomes, X chromosome and mitochondrial genome.
Animal	Cell type	Bisulfite conversion rate (%)		Mapping efficiency (%)	CpGs with ≥ 10x coverage	Number of clean reads	Number of uniquely mapped reads	Number of filtered mapped reads
		Methylated spike-in control	Unmethylated spike-in control
Holstein Friesian 1	B cell	1.59	99.84	35.4	1225430	57823030	20459956	17519753
	CD4 T cell	1.69	99.72	34	1221328	62139073	21125122	18630342
	CD8 T cell	1.68	99.8	34.9	1206944	56435442	19700961	17686603
	γδ T cell	1.73	99.79	34.5	1251326	59024569	20362576	18296364
	NK cell	1.57	99.76	34.7	1384711	65097095	22600234	20369380
	Monocyte	1.66	99.79	37.1	1304183	59261970	22014864	19805813
	Granulocyte	1.89	99.66	35	1205489	54699095	19141531	17566413
Holstein Friesian 2	B cell	1.84	99.74	35.4	785181	39803231	14100523	11949006
	CD4 T cell	1.55	99.75	36.1	848413	40844921	14734401	12801283
	CD8 T cell	1.74	99.78	35.6	1036706	48628183	17310888	14760000
	γδ T cell	1.72	99.77	34.4	1141280	54258764	18678016	16907126
	NK cell	1.76	99.75	34.6	784913	41364921	14310299	12595121
	Monocyte	1.62	99.71	37.7	902215	43209764	16282082	13865388
	Granulocyte	1.65	99.75	35.8	677566	40889111	14622171	10024659
Holstein Friesian 3	B cell	1.78	99.76	35.5	836804	40250018	14270560	12490401
	CD4 T cell	1.59	99.59	35.2	537307	34971496	12321079	10217329
	CD8 T cell	1.68	99.75	35.2	800715	41420389	14572398	12902176
	γδ T cell	1.71	99.68	34.9	891685	46887502	16384349	14358592
	NK cell	1.62	99.59	34.4	912752	44583491	15332477	13606757
	Monocyte	1.8	99.68	35.6	638450	32608966	11611031	10174053
	Granulocyte	1.54	99.77	36	682156	30642761	11038475	9905711
N'Dama 1	B cell	1.88	99.64	41.9	764158	21561076	9034643	8710056
	CD4 T cell	1.51	99.74	39.1	1402835	51658312	20220117	19438435
	CD8 T cell	1.77	99.73	36.1	938251	36643975	13218882	12659448
	γδ T cell	1.7	99.85	39.3	1030047	36192215	14225748	13686701
	Monocyte	1.96	99.71	36.1	1283582	51557910	18622437	17844961
	Granulocyte	1.78	99.68	40.8	973693	31085972	12691902	12235061
N'Dama 2	B cell	1.86	99.82	36.6	1345214	56460175	20647669	19798940
	CD4 T cell	1.57	99.73	36.9	1097144	43526470	16054845	15380995
	γδ T cell	1.79	99.74	38.7	958559	32404623	12534230	12045727
	Monocyte	1.65	99.48	35.6	1044471	40611238	14443137	13803636
N'Dama 3	B cell	2.04	99.74	36.5	1286648	54142890	19756312	18937837
	CD4 T cell	1.92	99.62	38.5	1029493	36303605	13977422	13454826
	CD8 T cell	1.68	99.72	35	1193575	48791096	17090937	16350746
	γδ T cell	1.89	99.74	36.8	1347221	51794881	19072419	18301730
	NK cell	2.02	99.54	37	1301484	52762092	19515730	18717578
	Monocyte	1.67	99.56	36.9	1328188	55925113	20656010	19820694
	Granulocyte	1.65	99.65	46.9	1088737	29097850	13648286	13244110
Nelore 1	B cell	1.02	99.43	32.7	1275510	59683521	19540996	18627337
	CD4 T cell	1.39	99.27	31.8	1014346	47572726	15116421	14394816
	CD8 T cell	1.34	99.27	34	1667933	82841251	28130556	26888378
	γδ T cell	1.31	99.36	33.4	1188779	52109764	17403467	16600070
	NK cell	1.25	99.38	32.9	1399792	60960171	20067517	19144714
	Monocyte	1.43	99.19	32.7	1201377	54407310	17766991	16943231
	Granulocyte	1.38	99.44	33.3	1036660	47152630	15698314	14984051
Nelore 2	B cell	1.59	99.51	33.1	1201891	54800329	18144829	17338146
	CD4 T cell	1.58	99.38	33.1	1511461	67106166	22236619	21266008
	CD8 T cell	1.53	99.44	33	1237386	56718117	18741145	17901779
	γδ T cell	1.65	99.14	33.2	1074843	47800550	15892783	15180387
	NK cell	1.42	99.39	33.2	1189554	53768774	17866155	17062926
	Monocyte	1.81	99.36	33	1372597	63085245	20830274	19906975
	Granulocyte	1.14	99.48	33	1187039	54882928	18122715	17315571
Nelore 3	B cell	1.78	99.34	34.1	1047388	46645395	15897109	15185214
	CD4 T cell	1.21	99.5	34.8	1167008	49696105	17309149	16557986
	CD8 T cell	1.68	99.26	34.9	1334216	56588567	19722558	18873853
	γδ T cell	1.54	99.39	33.9	1303531	56654790	19220924	18359837
	NK cell	1.54	99.3	37.1	1021636	39618662	14709341	14108052
	Monocyte	1.2	99.19	34.9	1109368	48612784	16949212	16196713
	Granulocyte	1.42	99.47	34	1179740	52033368	17677286	16898585
						2878102438	1013429080	940598380

## Sheet: Table S2
Table S2 ATAC-seq mapping summary
The number of mapped reads refers to the number of unfiltered reads mapped to the Bos taurus ARS-UCD1.2_Btau5.0.1Y and Mus musculus GRCm38.p5 reference genomes. The next column displays the number of mapped reads that aligned to the B. taurus autosomes and X chromosome collectively. Genrich was performed on these bovine chromosomal reads. Consequently, the last column states the number of mapped …
Animal	Cell type	Sequencer	Number of mapped reads	Number of chromosomal reads mapped to Bos taurus genome	Number of Genrich-filtered mapped reads
Holstein Friesian 1	B cell	HiSeq	480793892	216784514	43210158
	CD4 T cell	HiSeq and NovaSeq	1993852492	363009093	27977497
	CD8 T cell	HiSeq	402918186	176474223	31605698
	γδ T cell	HiSeq	919234314	429521335	68850823
	NK cell	HiSeq	654932233	329277637	72559756
	Monocyte	HiSeq	253990950	101332598	17629595
	Granulocyte	HiSeq and NovaSeq	2137478366	904803318	46838958
Holstein Friesian 2	B cell	HiSeq	349604746	141615907	31952630
	CD4 T cell	HiSeq	384889681	171966282	34026149
	CD8 T cell	HiSeq	621387857	305867233	56685608
	γδ T cell	HiSeq and NovaSeq	1611102079	481875619	42250745
	NK cell	HiSeq and NovaSeq	2432815753	1114809902	34403795
	Monocyte	HiSeq and NovaSeq	2057268170	709079543	40830362
	Granulocyte	HiSeq and NovaSeq	1733112750	454805738	22891962
Holstein Friesian 3	B cell	HiSeq	624133815	319944906	66013183
	CD4 T cell	HiSeq and NovaSeq	2897049704	1363350310	52724599
	CD8 T cell	HiSeq	416110778	201044618	38351679
	γδ T cell	HiSeq and NovaSeq	2661719824	1082629102	59906590
	NK cell	HiSeq	574452525	279180985	49179990
	Monocyte	HiSeq and NovaSeq	1340858221	593354553	55562279
	Granulocyte	HiSeq and NovaSeq	2309393208	813168651	31586901
N'Dama 1	B cell	NovaSeq	671131587	351207245	38265453
	CD4 T cell	NovaSeq	654994899	367159118	44039125
	CD8 T cell	NovaSeq	497465410	274448089	24165512
	γδ T cell	NovaSeq	714172758	409803427	33826482
	NK cell	NovaSeq	480592661	305877555	49018500
	Monocyte	NovaSeq	611622428	362348142	52867464
	Granulocyte	NovaSeq	662163958	392299975	11416954
N'Dama 2	B cell	NovaSeq	769622618	408907257	110714098
	CD4 T cell	NovaSeq	551557705	291967348	73171321
	γδ T cell	NovaSeq	955257633	488435667	73171320
	Monocyte	NovaSeq	582723548	333041391	34821775
N'Dama 3	B cell	NovaSeq	775620121	430921773	99104685
	CD4 T cell	NovaSeq	834053954	435245017	28201291
	CD8 T cell	NovaSeq	823096005	427035319	36778494
	γδ T cell	NovaSeq	864151528	467037400	46448316
	NK cell	NovaSeq	449974020	249721196	43841027
	Monocyte	NovaSeq	691198288	421406872	31101104
	Granulocyte	NovaSeq	897464006	485226650	46059804
Nelore 1	B cell	NovaSeq	908273319	621751488	73340121
	CD4 T cell	NovaSeq	1880606974	1054122974	99409541
	CD8 T cell	NovaSeq	5580412850	3360178365	281551226
	γδ T cell	NovaSeq	720752749	505149851	87070915
	NK cell	NovaSeq	1389633533	848843241	79876516
	Monocyte	NovaSeq	1293838613	753108925	61402609
	Granulocyte	NovaSeq	942509670	543278139	10730382
Nelore 2	B cell	NovaSeq	1978528702	1137574368	81618556
	CD4 T cell	NovaSeq	1107627539	658076093	46511913
	CD8 T cell	NovaSeq	830103391	523868774	67434730
	γδ T cell	NovaSeq	972966481	612354009	63985147
	NK cell	NovaSeq	3444697443	1980012869	174902715
	Monocyte	NovaSeq	1037482210	616400437	50797726
	Granulocyte	NovaSeq	452965779	259568115	4105398
Nelore 3	B cell	NovaSeq	880872261	605755115	81706775
	CD4 T cell	NovaSeq	1398662199	839744411	48682448
	CD8 T cell	NovaSeq	1721649421	963242957	118705785
	γδ T cell	NovaSeq	951511330	754503102	85208494
	NK cell	NovaSeq	766975732	515162047	66014789
	Monocyte	NovaSeq	797576975	614950269	18902264
	Granulocyte	NovaSeq	826041591	561832418	95295753
The first two columns refer to the sample origin. The third column refers to the sequencer used to sequence the samples, which was either an Illumina HiSeq 4000 or NovaSeq 6000 or both. The subsequent two columns state the number of unfiltered reads mapped to the Bos taurus ARS-UCD1.2_Btau5.0.1Y and Mus musculus GRCm38.p5 reference genomes, and the number of mapped reads that aligned to the B. ta…

## Sheet: Table S3
Table S3 RNA-seq mapping summary
Animal	Cell type	Number of raw reads	Number of pseudoaligned reads
Holstein Friesian 1	B cell	105601794	68577756
	CD4 T cell	110989677	67153098
	CD8 T cell	125208825	75690203
	γδ T cell	141033867	82977872
	NK cell	69301235	41679291
	Monocyte	142064897	96546129
Holstein Friesian 2	B cell	188267735	128390121
	CD4 T cell	89093598	55938032
	CD8 T cell	101414449	67865997
	γδ T cell	93582501	56124080
	NK cell	100291916	61850396
	Monocyte	187891795	131930406
Holstein Friesian 3	B cell	119167843	73051150
	CD4 T cell	87370120	52419388
	CD8 T cell	181105924	116911816
	γδ T cell	183484847	109619747
	NK cell	92030386	53501305
	Monocyte	200670476	139522159
Nelore 1	B cell	73623377	47753419
	CD4 T cell	117699597	78204745
	Monocyte	108044017	80408243
Nelore 2	B cell	141281735	92323318
	Monocyte	82966813	57412047
Nelore 1	B cell	101016608	65284635
	CD4 T cell	62440396	39392769
	Monocyte	130007004	92394360

## Sheet: Table S4
Table S4 Divergent CpG island GO enrichment
Category	GeneSet	N_genes	N_overlap	p	adjP	genes	link
GO_bp	GO_ANIMAL_ORGAN_MORPHOGENESIS	594	25	1.68108e-06	0.00851591	PGR:BARX2:HOXC11:CDX2:POU4F1:SLC24A4:GSC:DLX3:SOX9:SP5:NPPC:VSX1:FOXL2:PDGFRA:PITX2:NPY5R:FAT1:POU4F3:FOXF2:ANKRD6:SCARA3:SOX17:RSPO2:TNFRSF11B:LHX3	http://www.gsea-msigdb.org/gsea/msigdb/cards/GO_ANIMAL_ORGAN_MORPHOGENESIS
GO_bp	GO_SYNAPTIC_SIGNALING	372	19	2.31725e-06	0.00851591	SYT6:KCNIP2:NOS1:SLITRK5:CDH11:CHRNB1:PMP22:ASIC2:SYT5:LYPD1:SLC32A1:NTSR1:ERC2:MME:GLRB:NPY5R:SV2C:RELN:NPBWR1	http://www.gsea-msigdb.org/gsea/msigdb/cards/GO_SYNAPTIC_SIGNALING
GO_bp	GO_CELL_FATE_SPECIFICATION	63	8	4.03776e-06	0.00989251	POU4F1:GSC:SOX9:NKX2-2:OLIG2:EVX1:SOX17:LHX3	http://www.gsea-msigdb.org/gsea/msigdb/cards/GO_CELL_FATE_SPECIFICATION
GO_bp	GO_POSITIVE_REGULATION_OF_TRANSCRIPTION_BY_RNA_POLYMERASE_II	640	25	6.48173e-06	0.0119102	TFAP2E:LMX1A:EBF3:PGR:BARX2:HOXC11:NOS1:POU4F1:MYOCD:DLX3:SOX9:ONECUT3:POU3F3:NKX2-4:NKX2-2:FOXL2:PITX2:F2RL1:POU4F3:FOXF2:VGLL2:EVX1:SOX17:LHX2:LHX3	http://www.gsea-msigdb.org/gsea/msigdb/cards/GO_POSITIVE_REGULATION_OF_TRANSCRIPTION_BY_RNA_POLYMERASE_II
GO_bp	GO_CELL_CELL_SIGNALING	831	29	9.16897e-06	0.0120264	SYT6:KCNIP2:PGR:NOS1:SLITRK5:GSC:CDH11:CHRNB1:PMP22:ASIC2:SOX9:SYT5:LYPD1:SLC32A1:EDN3:NTSR1:ERC2:FOXL2:MME:GLRB:NPY5R:FAT1:SV2C:ANKRD6:RELN:LEP:NPBWR1:SOX17:RSPO2	http://www.gsea-msigdb.org/gsea/msigdb/cards/GO_CELL_CELL_SIGNALING
GO_bp	GO_VENTRAL_SPINAL_CORD_DEVELOPMENT	34	6	9.81745e-06	0.0120264	DAB1:NKX2-2:OLIG2:EVX1:RELN:LHX3	http://www.gsea-msigdb.org/gsea/msigdb/cards/GO_VENTRAL_SPINAL_CORD_DEVELOPMENT
GO_bp	GO_FOREBRAIN_DEVELOPMENT	216	13	1.96224e-05	0.0206035	DAB1:LMX1A:CRTAC1:POU4F1:SLITRK5:GSC:POU3F3:SLC32A1:OLIG2:PITX2:RELN:LHX2:LHX3	http://www.gsea-msigdb.org/gsea/msigdb/cards/GO_FOREBRAIN_DEVELOPMENT
GO_bp	GO_NEUROGENESIS	897	29	3.98006e-05	0.0365668	DAB1:NEGR1:LMX1A:CRTAC1:KCNIP2:NOS1:POU4F1:SLITRK5:PLA2G10:CDH11:PMP22:SOX9:NKX2-2:VSX1:EDN3:OLIG2:MME:PITX2:MAP1B:PRDM6:POU4F3:EVX1:RELN:LEP:BHLHE22:RSPO2:LHX2:PRDM12:LHX3	http://www.gsea-msigdb.org/gsea/msigdb/cards/GO_NEUROGENESIS
Chemical_and_Genetic_pertubation	BENPORATH_SUZ12_TARGETS	686	40	6.89917e-15	2.27811e-11	TFAP2E:SYT6:SLC35F3:CRTAC1:EBF3:PGR:BARX2:HOXC11:NOS1:CDX2:POU4F1:SLITRK5:SLC24A4:GSC:CDH11:PMP22:ASIC2:DLX3:SOX9:NOL4:TMEM59L:LYPD1:LAMP5:NKX2-2:VSX1:SLC32A1:EDN3:BHLHE23:OLIG2:FOXL2:PDGFRA:PITX2:NPY5R:POU4F3:SOX17:BHLHE22:CA3:RSPO2:LHX2:PRDM12	http://www.gsea-msigdb.org/gsea/msigdb/cards/BENPORATH_SUZ12_TARGETS
Chemical_and_Genetic_pertubation	BENPORATH_ES_WITH_H3K27ME3	751	40	1.47287e-13	2.43171e-10	TFAP2E:NEGR1:SYT6:SLC35F3:CRTAC1:KCNIP2:EBF3:PGR:BARX2:HOXC11:CDX2:POU4F1:SLC24A4:GSC:PMP22:DLX3:SOX9:NOL4:TMEM59L:LAMP5:NKX2-2:VSX1:SLC32A1:BHLHE23:OLIG2:FOXL2:PDGFRA:PITX2:NPY5R:POU4F3:FOXF2:VGLL2:EYA4:EVX1:SOX17:BHLHE22:RSPO2:LHX2:PRDM12:LHX3	http://www.gsea-msigdb.org/gsea/msigdb/cards/BENPORATH_ES_WITH_H3K27ME3
Chemical_and_Genetic_pertubation	BENPORATH_EED_TARGETS	690	37	1.44399e-12	1.58935e-09	TFAP2E:SLC35F3:CRTAC1:PGR:BARX2:HOXC11:CDX2:POU4F1:SLC24A4:GSC:PMP22:DLX3:NOL4:TMEM59L:LYPD1:NPPC:LAMP5:NKX2-2:VSX1:SLC32A1:BHLHE23:OLIG2:FOXL2:PDGFRA:PITX2:POU4F3:FOXF2:VGLL2:EYA4:EVX1:RELN:SOX17:BHLHE22:CA3:RSPO2:LHX2:PRDM12	http://www.gsea-msigdb.org/gsea/msigdb/cards/BENPORATH_EED_TARGETS
Chemical_and_Genetic_pertubation	BENPORATH_PRC2_TARGETS	458	29	1.43165e-11	1.18183e-08	TFAP2E:SLC35F3:CRTAC1:PGR:BARX2:HOXC11:CDX2:POU4F1:SLC24A4:GSC:PMP22:DLX3:NOL4:TMEM59L:LAMP5:NKX2-2:VSX1:SLC32A1:BHLHE23:OLIG2:FOXL2:PDGFRA:PITX2:POU4F3:SOX17:BHLHE22:RSPO2:LHX2:PRDM12	http://www.gsea-msigdb.org/gsea/msigdb/cards/BENPORATH_PRC2_TARGETS
Chemical_and_Genetic_pertubation	MIKKELSEN_MCV6_HCP_WITH_H3K27ME3	305	21	3.51165e-09	2.31909e-06	TFAP2E:SYT6:LMX1A:SLC35F3:CLMP:HHIPL1:ASIC2:ONECUT3:TMEM59L:POU3F3:LAMP5:NKX2-4:VSX1:SLC32A1:NTSR1:BHLHE23:RAB6B:VGLL2:RELN:GLDC:LHX3	http://www.gsea-msigdb.org/gsea/msigdb/cards/MIKKELSEN_MCV6_HCP_WITH_H3K27ME3
Chemical_and_Genetic_pertubation	MEISSNER_BRAIN_HCP_WITH_H3K4ME3_AND_H3K27ME3	783	34	4.92855e-09	2.71234e-06	SYT6:PLD5:C1QL3:CRTAC1:EBF3:NOX4:BARX2:SLC24A4:MMP25:MYOCD:PMP22:ASIC2:SOX9:GNAL:LYPD1:FIGN:SP5:NKX2-2:SLC32A1:EDN3:NTSR1:OLIG2:FOXL2:PDGFRA:NPY5R:F2RL1:FOXF2:EYA4:RELN:SCARA3:BHLHE22:RSPO2:GLDC:LHX2	http://www.gsea-msigdb.org/gsea/msigdb/cards/MEISSNER_BRAIN_HCP_WITH_H3K4ME3_AND_H3K27ME3
Chemical_and_Genetic_pertubation	MIKKELSEN_MEF_HCP_WITH_H3K27ME3	371	21	1.10033e-07	5.19042e-05	SLC45A1:TFAP2E:LMX1A:SLC35F3:CRTAC1:CDX2:POU4F1:ONECUT3:TMEM59L:POU3F3:LAMP5:NKX2-2:VSX1:SLC32A1:NTSR1:BHLHE23:OLIG2:NPY5R:POU4F3:RELN:LHX3	http://www.gsea-msigdb.org/gsea/msigdb/cards/MIKKELSEN_MEF_HCP_WITH_H3K27ME3
Chemical_and_Genetic_pertubation	MEISSNER_BRAIN_HCP_WITH_H3K27ME3	209	13	1.37853e-05	0.0056899	TFAP2E:LMX1A:HOXC11:CDX2:GSC:DLX3:ONECUT3:NKX2-4:BHLHE23:PRDM6:POU4F3:EVX1:LHX3	http://www.gsea-msigdb.org/gsea/msigdb/cards/MEISSNER_BRAIN_HCP_WITH_H3K27ME3
Chemical_and_Genetic_pertubation	PLASARI_NFIC_TARGETS_BASAL_DN	7	3	0.000112135	0.0393702	EBF3:RBP1:PDGFRA	http://www.gsea-msigdb.org/gsea/msigdb/cards/PLASARI_NFIC_TARGETS_BASAL_DN
Chemical_and_Genetic_pertubation	MEISSNER_NPC_HCP_WITH_H3K4ME2_AND_H3K27ME3	257	13	0.000119232	0.0393702	LMX1A:PLD5:CRTAC1:CDH11:DLX3:ONECUT3:NKX2-4:VSX1:PRDM6:POU4F3:FOXF2:VGLL2:EVX1	http://www.gsea-msigdb.org/gsea/msigdb/cards/MEISSNER_NPC_HCP_WITH_H3K4ME2_AND_H3K27ME3
Cancer_modules	MODULE_274	44	6	4.55932e-05	0.0196507	NOS1:CHRNB1:ASIC2:SYT5:NTSR1:GLRB	http://www.gsea-msigdb.org/gsea/msigdb/cards/MODULE_274
Cancer_modules	MODULE_220	162	10	0.000153936	0.0331733	HOXC11:CDX2:POU4F1:PMP22:ASIC2:DLX3:SOX9:EDN3:PDGFRA:RELN	http://www.gsea-msigdb.org/gsea/msigdb/cards/MODULE_220
GO_mf	GO_SEQUENCE_SPECIFIC_DNA_BINDING	640	31	2.17827e-09	3.37422e-06	TFAP2E:LMX1A:EBF3:PGR:BARX2:HOXC11:CDX2:POU4F1:GSC:MYOCD:DLX3:SOX9:ONECUT3:KCNIP3:POU3F3:SP5:NKX2-4:NKX2-2:VSX1:FOXL2:PITX2:NR3C2:PRDM6:POU4F3:FOXF2:EVX1:SOX17:ZFHX4:LHX2:PRDM12:LHX3	http://www.gsea-msigdb.org/gsea/msigdb/cards/GO_SEQUENCE_SPECIFIC_DNA_BINDING
GO_mf	GO_REGULATORY_REGION_NUCLEIC_ACID_BINDING	543	28	4.1024e-09	3.37422e-06	TFAP2E:LMX1A:EBF3:PGR:BARX2:HOXC11:CDX2:POU4F1:GSC:MYOCD:DLX3:SOX9:ONECUT3:KCNIP3:SP5:NKX2-4:NKX2-2:VSX1:FOXL2:PITX2:PRDM6:POU4F3:FOXF2:SOX17:ZFHX4:LHX2:PRDM12:LHX3	http://www.gsea-msigdb.org/gsea/msigdb/cards/GO_REGULATORY_REGION_NUCLEIC_ACID_BINDING
GO_mf	GO_DNA_BINDING_TRANSCRIPTION_FACTOR_ACTIVITY	792	34	6.63106e-09	3.63603e-06	TFAP2E:LMX1A:EBF3:PGR:BARX2:HOXC11:CDX2:POU4F1:GSC:MYOCD:DLX3:SOX9:ONECUT3:KCNIP3:POU3F3:SP5:NKX2-4:NKX2-2:VSX1:BHLHE23:OLIG2:FOXL2:PITX2:NR3C2:PRDM6:POU4F3:FOXF2:EVX1:SOX17:BHLHE22:ZFHX4:LHX2:PRDM12:LHX3	http://www.gsea-msigdb.org/gsea/msigdb/cards/GO_DNA_BINDING_TRANSCRIPTION_FACTOR_ACTIVITY
GO_mf	GO_SEQUENCE_SPECIFIC_DOUBLE_STRANDED_DNA_BINDING	503	26	1.61501e-08	6.64172e-06	TFAP2E:LMX1A:EBF3:PGR:BARX2:HOXC11:CDX2:POU4F1:GSC:MYOCD:DLX3:SOX9:ONECUT3:KCNIP3:SP5:NKX2-4:NKX2-2:FOXL2:PITX2:PRDM6:POU4F3:FOXF2:ZFHX4:LHX2:PRDM12:LHX3	http://www.gsea-msigdb.org/gsea/msigdb/cards/GO_SEQUENCE_SPECIFIC_DOUBLE_STRANDED_DNA_BINDING
GO_mf	GO_DOUBLE_STRANDED_DNA_BINDING	535	26	5.73455e-08	1.88667e-05	TFAP2E:LMX1A:EBF3:PGR:BARX2:HOXC11:CDX2:POU4F1:GSC:MYOCD:DLX3:SOX9:ONECUT3:KCNIP3:SP5:NKX2-4:NKX2-2:FOXL2:PITX2:PRDM6:POU4F3:FOXF2:ZFHX4:LHX2:PRDM12:LHX3	http://www.gsea-msigdb.org/gsea/msigdb/cards/GO_DOUBLE_STRANDED_DNA_BINDING
GO_mf	GO_DNA_BINDING_TRANSCRIPTION_ACTIVATOR_ACTIVITY	238	17	7.73938e-08	2.12188e-05	TFAP2E:LMX1A:EBF3:PGR:BARX2:HOXC11:POU4F1:MYOCD:DLX3:SOX9:ONECUT3:FOXL2:POU4F3:FOXF2:SOX17:LHX2:LHX3	http://www.gsea-msigdb.org/gsea/msigdb/cards/GO_DNA_BINDING_TRANSCRIPTION_ACTIVATOR_ACTIVITY
GO_mf	GO_PROXIMAL_PROMOTER_SEQUENCE_SPECIFIC_DNA_BINDING	321	17	5.23086e-06	0.00122925	TFAP2E:EBF3:PGR:HOXC11:GSC:MYOCD:DLX3:SOX9:KCNIP3:NKX2-4:NKX2-2:FOXL2:PITX2:POU4F3:ZFHX4:LHX2:LHX3	http://www.gsea-msigdb.org/gsea/msigdb/cards/GO_PROXIMAL_PROMOTER_SEQUENCE_SPECIFIC_DNA_BINDING
Curated_gene_sets	BENPORATH_SUZ12_TARGETS	686	40	6.89917e-15	3.79523e-11	TFAP2E:SYT6:SLC35F3:CRTAC1:EBF3:PGR:BARX2:HOXC11:NOS1:CDX2:POU4F1:SLITRK5:SLC24A4:GSC:CDH11:PMP22:ASIC2:DLX3:SOX9:NOL4:TMEM59L:LYPD1:LAMP5:NKX2-2:VSX1:SLC32A1:EDN3:BHLHE23:OLIG2:FOXL2:PDGFRA:PITX2:NPY5R:POU4F3:SOX17:BHLHE22:CA3:RSPO2:LHX2:PRDM12	http://www.gsea-msigdb.org/gsea/msigdb/cards/BENPORATH_SUZ12_TARGETS
Curated_gene_sets	BENPORATH_ES_WITH_H3K27ME3	751	40	1.47287e-13	4.05113e-10	TFAP2E:NEGR1:SYT6:SLC35F3:CRTAC1:KCNIP2:EBF3:PGR:BARX2:HOXC11:CDX2:POU4F1:SLC24A4:GSC:PMP22:DLX3:SOX9:NOL4:TMEM59L:LAMP5:NKX2-2:VSX1:SLC32A1:BHLHE23:OLIG2:FOXL2:PDGFRA:PITX2:NPY5R:POU4F3:FOXF2:VGLL2:EYA4:EVX1:SOX17:BHLHE22:RSPO2:LHX2:PRDM12:LHX3	http://www.gsea-msigdb.org/gsea/msigdb/cards/BENPORATH_ES_WITH_H3K27ME3
Curated_gene_sets	BENPORATH_EED_TARGETS	690	37	1.44399e-12	2.6478e-09	TFAP2E:SLC35F3:CRTAC1:PGR:BARX2:HOXC11:CDX2:POU4F1:SLC24A4:GSC:PMP22:DLX3:NOL4:TMEM59L:LYPD1:NPPC:LAMP5:NKX2-2:VSX1:SLC32A1:BHLHE23:OLIG2:FOXL2:PDGFRA:PITX2:POU4F3:FOXF2:VGLL2:EYA4:EVX1:RELN:SOX17:BHLHE22:CA3:RSPO2:LHX2:PRDM12	http://www.gsea-msigdb.org/gsea/msigdb/cards/BENPORATH_EED_TARGETS
Curated_gene_sets	BENPORATH_PRC2_TARGETS	458	29	1.43165e-11	1.96888e-08	TFAP2E:SLC35F3:CRTAC1:PGR:BARX2:HOXC11:CDX2:POU4F1:SLC24A4:GSC:PMP22:DLX3:NOL4:TMEM59L:LAMP5:NKX2-2:VSX1:SLC32A1:BHLHE23:OLIG2:FOXL2:PDGFRA:PITX2:POU4F3:SOX17:BHLHE22:RSPO2:LHX2:PRDM12	http://www.gsea-msigdb.org/gsea/msigdb/cards/BENPORATH_PRC2_TARGETS
Curated_gene_sets	MIKKELSEN_MCV6_HCP_WITH_H3K27ME3	305	21	3.51165e-09	3.86352e-06	TFAP2E:SYT6:LMX1A:SLC35F3:CLMP:HHIPL1:ASIC2:ONECUT3:TMEM59L:POU3F3:LAMP5:NKX2-4:VSX1:SLC32A1:NTSR1:BHLHE23:RAB6B:VGLL2:RELN:GLDC:LHX3	http://www.gsea-msigdb.org/gsea/msigdb/cards/MIKKELSEN_MCV6_HCP_WITH_H3K27ME3
Curated_gene_sets	MEISSNER_BRAIN_HCP_WITH_H3K4ME3_AND_H3K27ME3	783	34	4.92855e-09	4.51866e-06	SYT6:PLD5:C1QL3:CRTAC1:EBF3:NOX4:BARX2:SLC24A4:MMP25:MYOCD:PMP22:ASIC2:SOX9:GNAL:LYPD1:FIGN:SP5:NKX2-2:SLC32A1:EDN3:NTSR1:OLIG2:FOXL2:PDGFRA:NPY5R:F2RL1:FOXF2:EYA4:RELN:SCARA3:BHLHE22:RSPO2:GLDC:LHX2	http://www.gsea-msigdb.org/gsea/msigdb/cards/MEISSNER_BRAIN_HCP_WITH_H3K4ME3_AND_H3K27ME3
Curated_gene_sets	MIKKELSEN_MEF_HCP_WITH_H3K27ME3	371	21	1.10033e-07	8.64703e-05	SLC45A1:TFAP2E:LMX1A:SLC35F3:CRTAC1:CDX2:POU4F1:ONECUT3:TMEM59L:POU3F3:LAMP5:NKX2-2:VSX1:SLC32A1:NTSR1:BHLHE23:OLIG2:NPY5R:POU4F3:RELN:LHX3	http://www.gsea-msigdb.org/gsea/msigdb/cards/MIKKELSEN_MEF_HCP_WITH_H3K27ME3
Curated_gene_sets	MEISSNER_BRAIN_HCP_WITH_H3K27ME3	209	13	1.37853e-05	0.00947914	TFAP2E:LMX1A:HOXC11:CDX2:GSC:DLX3:ONECUT3:NKX2-4:BHLHE23:PRDM6:POU4F3:EVX1:LHX3	http://www.gsea-msigdb.org/gsea/msigdb/cards/MEISSNER_BRAIN_HCP_WITH_H3K27ME3
Computational_gene_sets	MODULE_274	44	6	4.55932e-05	0.0391189	NOS1:CHRNB1:ASIC2:SYT5:NTSR1:GLRB	http://www.gsea-msigdb.org/gsea/msigdb/cards/MODULE_274
KEGG	KEGG_NEUROACTIVE_LIGAND_RECEPTOR_INTERACTION	110	8	0.000237844	0.044239	CHRNB1:NTSR1:GLRB:NPY5R:MTNR1A:F2RL1:LEP:NPBWR1	http://www.gsea-msigdb.org/gsea/msigdb/cards/KEGG_NEUROACTIVE_LIGAND_RECEPTOR_INTERACTION
TF_targets	AACTTT_UNKNOWN	930	32	3.5744e-06	0.00218038	DAB1:SYT6:LMX1A:CRTAC1:HOXC11:NOS1:POU4F1:SLITRK5:SLC24A4:CDH11:SOX9:NOL4:POU3F3:LAMP5:NKX2-2:SYNPR:PEX5L:PITX2:NR3C2:FAT1:MAP1B:F2RL1:EYA4:EVX1:RELN:BHLHE22:ZFHX4:CA3:RSPO2:GLDC:LHX2:PRDM12	http://www.gsea-msigdb.org/gsea/msigdb/cards/AACTTT_UNKNOWN
TF_targets	EN1_01	55	7	1.64195e-05	0.00500796	HOXC11:NOS1:CDX2:TMEM59L:NKX2-2:PDGFRA:EYA4	http://www.gsea-msigdb.org/gsea/msigdb/cards/EN1_01
TF_targets	TATAAA_TATA_01	488	19	0.000107324	0.0218225	CRTAC1:NOS1:CDX2:POU4F1:GSC:CHRNB1:MYOCD:ASIC2:SOX9:LYPD1:NPPC:LAMP5:OLIG2:PITX2:NPY5R:MAP1B:POU4F3:BHLHE22:PRDM12	http://www.gsea-msigdb.org/gsea/msigdb/cards/TATAAA_TATA_01
TF_targets	TGTTTGY_HNF3_Q6	331	14	0.000419068	0.0489538	HOXC11:POU4F1:GSC:PLA2G10:KCNIP3:FIGN:NKX2-2:PEX5L:PDGFRA:PITX2:POU4F3:SOX17:BHLHE22:CA3	http://www.gsea-msigdb.org/gsea/msigdb/cards/TGTTTGY_HNF3_Q6
TF_targets	GGATTA_PITX2_Q2	258	12	0.000478047	0.0489538	LMX1A:SLITRK5:MYOCD:SOX9:FIGN:NPPC:SYNPR:PITX2:NR3C2:POU4F3:FOXF2:PRDM12	http://www.gsea-msigdb.org/gsea/msigdb/cards/GGATTA_PITX2_Q2
TF_targets	E2A_Q2	122	8	0.000481513	0.0489538	SYT6:KCNIP2:POU4F1:CHRNB1:KCNIP3:POU4F3:EYA4:EVX1	http://www.gsea-msigdb.org/gsea/msigdb/cards/E2A_Q2

## Sheet: Table S5
Table S5 Mixture RRBS mapping summary
Methylated and unmethylated spike-in controls were added to the RRBS samples to assess the bisulfite conversion rate. Clean reads refers to reads after quality and adapter trimming and filtered reads refers to reads aligned to the cow autosomes, X chromosome and mitochondrial genome.
Mixture type	Sample ID	Bisulfite conversion rate (%)		Mapping efficiency (%)	CpGs with ≥ 10x coverage	Number of clean reads	Number of uniquely mapped reads	Number of filtered mapped reads
		Methylated spike-in control	Unmethylated spike-in control
In vitro	1	1.75	99.67	40.8	1572735	52942464	21622900	20894400
	2	1.58	99.61	41.5	1235142	37440939	15540709	15035039
	3	1.52	99.68	41.4	1215554	37522216	15552427	15049894
	4	1.62	99.61	37.6	1317264	52115280	19618475	18860287
	5	1.69	99.69	39.6	1698292	66977588	26490429	25495243
	6	1.63	99.7	38.1	1418746	53377317	20358899	19549211
Lysed blood	Holstein Friesian 4	1.52	99.66	35	1514161	71679838	25081924	24013371
	Holstein Friesian 5	1.53	99.6	36.3	1696928	80504520	29247335	28096223
	Holstein Friesian 6	1.56	99.65	35.5	1824820	90070626	31940909	30673256
	N'Dama 1	1.63	99.73	42	1311302	42269341	17744112	17150069
	N'Dama 2	1.72	99.65	36.6	1692436	74593300	27325764	26183051
	N'Dama 3	1.53	99.59	34.8	1041077	46745380	16262714	15616570
	Nelore 1	1.45	99.38	32.8	1153905	53163064	17463093	16666816
	Nelore 2	1.65	99.34	33.5	1115324	49539943	16595369	15875573
	Nelore 3	1.36	99.29	34.3	930252	42374261	14554457	13906951

## Sheet: Table S6
Table S6 Antibody panels
Monocytes and CD4 T cell antibody panel
Antigen	Name	Isotype	Provider	Working concentration (μg/ml)
SIRPα	IL-A24	IgG1	The Roslin Institute purified stock, Lot 14	1.6
CD4	IL-A12	IgG2a	The Roslin Institute purified stock, Lot 11	1.7
B cell antibody panel
Antigen	Name	Isotype	Provider	Working concentration (μg/ml)
Ig light chain	IL-A58	IgG2a	The Roslin Institute purified stock, Lot 13	0.066
γδ T cell, NK cell and CD8 T cell antibody panel
Antigen	Name	Isotype	Provider	Working concentration (μg/ml)
NKp46	AKS8	IgG2a	Gift from Anne Storset, Norwegian School of Veterinary Science.	1.0
CD8	IL-A51	IgG1	The Roslin Institute purified stock, Lot 15	1.45
γδ TCR	GB21A	IgG2b	The Roslin Institute purified stock, Lot 18	1.0
Antibodies used in negative MACS to enrich for NK cells and CD8 T cells
Antigen	Name	Isotype	Provider	Working concentration (μg/ml)
Ig light chain	IL-A58	IgG2a	The Roslin Institute purified stock, Lot 13	2
SIRPα	IL-A24	IgG1	The Roslin Institute purified stock, Lot 14	2
CD4	IL-A12	IgG2a	The Roslin Institute purified stock, Lot 11	2
γδ TCR	GB21A	IgG2b	The Roslin Institute purified stock, Lot 18	2
Antibodies used in negative MACS to enrich for NK cells for RNA isolation only
Antigen	Name	Isotype	Provider	Working concentration (μg/ml)
Ig light chain	IL-A58	IgG2a	The Roslin Institute purified stock, Lot 13	2
SIRPα	IL-A24	IgG1	The Roslin Institute purified stock, Lot 14	2
CD4	IL-A12	IgG2a	The Roslin Institute purified stock, Lot 11	2
γδ TCR	GB21A	IgG2b	The Roslin Institute purified stock, Lot 18	2
CD3	MM1A	IgG1	The Roslin Institute purified stock, Lot 17	2
NK cell and CD8 T cell antibody panel following MACS sort
Antigen	Name	Conjugated fluorophore	Provider	Dilution
NKp46	AKS1	PE	Bio-Rad, MCA2365GA	1:9
CD8	IL-A51	AF488	The Roslin Institute purified stock, Lot 15	1:500
γδ TCR	GB21A	AF647	The Roslin Institute purified stock, Lot 18	1:4000
Secondary antibodies
Fluorophore	Isotype	Catalogue number	Source	Working concentration (μg/ml)
AF488	IgG1	A-21121	Invitrogen Molecular probes	2
PE	IgG2a	P-21139	Invitrogen Molecular probes	2
AF647	IgG2b	A-21242	Invitrogen Molecular probes	2
AF488	IgG2b	A-21141	Invitrogen Molecular probes	2

## Sheet: Table S7
Table S7 Cell sorting purities
Where one purity is given for a sample it indicates that the same population of sorted cells were used to generate the RNA-seq, ATAC-seq and RRBS libraries.
Empty cells with no purity information denote samples that were not collected for RNA-seq.
Reference ATAC-seq, RRBS and RNA-seq profiles
Cell Type	Breed	Animal ID	Purity of cells for RNA-seq (%)	Purity of cells for RRBS and ATAC-seq (%)
B cell	Holstein Friesian	1	93.9	95.9
		2	97.5	96.2
		3	97.9	91.7
	N'Dama	1		82.8
		2		98.6
		3		87.7
	Nelore	1	96.2	97.3
		2	90.5	97.9
		3	96.9	96.2
CD4 T cell	Holstein Friesian	1	96.9	95.7
		2	94	96.9
		3	88.2
	N'Dama	1		96.9
		2		94.8
		3		83.1
	Nelore	1	99	99.3
		2	97.2	96.6
		3	96.6	96.3
CD8 T cell	Holstein Friesian	1	97.7	98.2
		2	95.5	99.5
		3	99.4	99
	N'Dama	1		99.3
		3		99.4
	Nelore	1		99.4
		2		98.9
		3		98.8
γδ T cell	Holstein Friesian	1	92	94.5
		2	96.4	94.2
		3	98	94.9
	N'Dama	1		92.1
		2		94.5
		3		86.6
	Nelore	1		98.7
		2		99.1
		3		99.3
NK cell	Holstein Friesian	1	98	97.1
		2	95.7	98.5
		3	99	97.8
	N'Dama	1		93.3 (ATAC-seq only)
		3		65.3
	Nelore	1		98
		2		99.4
		3		97.8
Monocyte	Holstein Friesian	1	98.9
		2	93.9
		3	98.3
	N'Dama	1		96.9
		2		95.4
		3		92.8
	Nelore	1	99.3	97.5
		2	99.8	99.8
		3	98.7	97.7
Granulocyte	Holstein Friesian	1		95.9
		2		98
		3		97.4
	N'Dama	1		93.4
		3		74.2
	Nelore	1		93.3 (ATAC-seq only)
				97.3 (RRBS only)
		2		98.7
		3		94.5
In vitro artifical mixtures for RRBS
Breed	Cell Type	Animal ID	Purity (%)
Holstein Friesian	B cell	4	96.2
	CD4 T cell	7	97.7
	γδ T cell	4	97.2
	Monocyte	7	97
Comparison of RRBS and WGBS
Method	Breed	Cell type	Animal ID	Purity (%)
RRBS and WGBS	Holstein Friesian	Monocyte	8	98.6
			9	98.2
RRBS		CD4 T cell	8	98.2
			9	98
		γδ T cell	2	97.6
			3	94.9
		CD8 T cell	2	95.5
			3	98.4

## Sheet: Table S8
Table S8 Screening of lysed blood
Breed	Animal ID	B cell	CD4 T cell	CD8 T cell	γδ T cell	NK cell	Granulocyte	Monocyte	Unknown
Holstein Friesian	4	20.6	7.2	3.5	24	2.6	16.6	7.7	17.9
	5	9.5	12.1	4.5	33.6	1.5	21.4	8.3	9.1
	6	13.7	18	2.7	38	1.7	13.1	3.7	9.1
N'Dama	1	17.3	19.6	6.3	5.6	0.9	23.8	6.6	19.8
	2	12	21.8	3.3	2.7	0.5	38	9.5	12.3
	3	16.9	19.5	4.5	10.2	1.3	26.8	6.3	14.5
Nelore	1	5.6	20.5	4.5	3.4	3.3	45.7	5.7	11.2
	2	14.2	11.7	3.6	2.8	2.1	41.7	7.2	16.7
	3	14.5	9.7	4	5.8	0.7	39.5	3.9	21.8
Percentages adjusted to distribute unknown proportion across all cell types
Breed	Animal ID	B cell	CD4 T cell	CD8 T cell	γδ T cell	NK cell	Granulocyte	Monocyte
Holstein Friesian	4	25.0802	8.74253	4.20373	29.2433	3.11726	20.2105	9.40254
	5	10.4575	13.3095	4.9349	36.9902	1.61616	23.5306	9.16111
	6	15.0987	19.7812	2.99107	41.7603	1.873	14.4057	4.09003
N'Dama	1	21.5752	24.4265	7.8602	7.04282	1.17855	29.6859	8.23088
	2	13.7102	24.8056	3.79504	3.02473	0.537101	43.3146	10.8127
	3	19.7771	22.8592	5.20539	11.9861	1.48114	31.3454	7.34576
Nelore	1	6.30154	23.0649	5.10853	3.84822	3.76257	51.4904	6.4239
	2	17.0065	14.0671	4.31111	3.36631	2.51248	50.0583	8.67821
	3	18.4986	12.4614	5.15483	7.43038	0.890098	50.5338	5.03099

## Sheet: Table S9
Table S9 RRBS vs WGBS mapping summary
Methylated and unmethylated spike-in controls were added to the RRBS samples to assess the bisulfite conversion rate. WGBS reads for each sample were split into multiple fastq files and each fastq file was separately aligned to the reference genome, hence the mapping efficiency shown is an average across all split files for a given sample. Clean reads refers to reads after quality and adapter tri…
Method	Animal	Cell type	Bisulfite conversion rate (%)		Mapping efficiency (%)	Total number of CpGs	CpGs with ≥ 10x coverage	Mean coverage of CpG sites with ≥ 10x coverage	Percentage of CpGs with ≥ 10x coverage within CGIs (%)	Number of clean reads	Number of mapped reads	Number of filtered mapped reads	Mean CG methylation (%)
			Methylated spike-in control	Unmethylated spike-in control
WGBS	HF3450	Monocyte	NA	NA	52.1	47281325	1063341	19.7	16.7	208343714	108502525	68914100	81.5
	HF3465	Monocyte	NA	NA	48.9	44732959	525732	24	29.3	175616055	85951631	53266496	79.9
RRBS	HF3450	CD4 T cell	1.58	99.7	37.6	2181872	732138	17.8	60.1	31437427	11828908	11723055	32.3
		Monocyte	1.57	99.68	32.1	2313511	684589	17.3	46.4	43151610	13871129	13733674	49.4
	HF3458	CD8 T cell	1.49	99.69	35.2	2292351	811868	18.4	52	42209857	14849073	14708651	44.6
		γδ T cell	1.59	99.6	33.2	2478090	1113876	20.3	47.9	62895744	20865431	20659232	51.4
	HF3465	CD4 T cell	1.74	99.76	32.7	2136555	576004	17.4	48.9	34774586	11383409	11268621	49.5
		Monocyte	1.59	99.67	30.9	2463801	939499	18.6	45.9	58744294	18135799	17962711	52
	HF3471	CD8 T cell	1.64	99.73	35	2409368	956326	19.3	49	52758111	18450525	18254068	47
		γδ T cell	1.61	99.74	33.6	2330186	729169	17.6	45.9	43782271	14694231	14535386	53.1
