# Supplementary material for: Profiling the immune epigenome across global cattle breeds
Source: Genome Biol. 2023 May 22;24:127. doi: 10.1186/s13059-023-02964-3 (PMC10204299; doi:10.1186/s13059-023-02964-3)
Supplement: Supplementary file 3 — Additional file 3: Table S10. ENA sample accessions of animals used in this study. Table S11. Accessions of WGS data used in PCA. Table S12. Accessions of WGS data used to calculate FST scores. [file 13059_2023_2964_MOESM3_ESM.xlsx]

## Sheet: Table S10
Table S10 ENA sample accessions of animals used in this study
Manuscript animal ID	ENA animal ID	Project code	Sample Accession
Holstein Friesian 1	HF3457	PRJEB36894	ERS4410317
Holstein Friesian 2	HF3458	PRJEB36894	ERS4410318
Holstein Friesian 3	HF3471	PRJEB36894	ERS4410319
N'Dama 1	ND230	PRJEB36894	ERS4410320
N'Dama 2	ND231	PRJEB36894	ERS4410321
N'Dama 3	ND234	PRJEB36894	ERS4410322
Nelore 1	Nelore1	PRJEB36894	ERS4410323
Nelore 2	Nelore2	PRJEB36894	ERS4410324
Nelore 3	Nelore3	PRJEB36894	ERS4410325
Holstein Friesian 4	HF3649	PRJEB36894	ERS5889248
Holstein Friesian 5	HF3666	PRJEB36894	ERS5889249
Holstein Friesian 6	HF3683	PRJEB36894	ERS5889250
Holstein Friesian 7	HF3465	PRJEB36894	ERS5889247

## Sheet: Table S11
Table S11 Accessions of WGS data used in PCA
Sample ID	Animal ID	Project code
Angus_186	186	PRJNA343262
Angus_261	261	PRJNA343262
Angus_294	294	PRJNA343262
Angus_342	342	PRJNA343262
Ankole_BT200001	BT200001	PRJNA312138
Ankole_BT200015	BT200015	PRJNA312138
Ankole_BT200050	BT200050	PRJNA312138
Ankole_BT200109	BT200109	PRJNA312138
Ankole_BT200111	BT200111	PRJNA312138
Ankole_BT200122	BT200122	PRJNA312138
Ankole_BT200123	BT200123	PRJNA312138
Ankole_BT200135	BT200135	PRJNA312138
Baoule_BF011001	BF011001	PRJEB39924
Baoule_BF011701	BF011701	PRJEB39924
Baoule_BF011902	BF011902	PRJEB39924
Baoule_BF012401	BF012401	PRJEB39924
Baoule_BF020502	BF020502	PRJEB39924
Baoule_BF020902	BF020902	PRJEB39924
Baoule_BF022302	BF022302	PRJEB39924
BohaiBlackCattle_BH1	BH1	PRJNA379859
BohaiBlackCattle_BH2	BH2	PRJNA379859
BohaiBlackCattle_BH4	BH4	PRJNA379859
BohaiBlackCattle_BH5	BH5	PRJNA379859
BohaiBlackCattle_BH8	BH8	PRJNA379859
Boran_2684	2684	PRJEB39210
Boran_2754	2754	PRJEB39210
Boran_2794	2794	PRJEB39210
Boran_3265	3265	PRJEB39210
Boran_3321	3321	PRJEB39210
Boran_3324	3324	PRJEB39210
Brahman_BRAAUSM001	BRAAUSM001	PRJNA432125
Brahman_BRAAUSM002	BRAAUSM002	PRJNA432125
Brahman_BRAAUSM003	BRAAUSM003	PRJNA432125
Brahman_BRAAUSM004	BRAAUSM004	PRJNA432125
Brahman_BRAAUSM046	BRAAUSM046	PRJNA432125
BrownSwiss_DNA45641	DNA45641	PRJEB18113
BrownSwiss_NDA002	NDA002	PRJEB18113
BrownSwiss_RM721	RM721	PRJEB18113
BrownSwiss_RM723	RM723	PRJEB18113
ChaidamuYellowCattle_CDM3	CDM3	PRJNA379859
ChaidamuYellowCattle_CDM7	CDM7	PRJNA379859
Charolais_SAMN01915354	SAMN01915354	PRJNA176557
Charolais_SAMN02842704	SAMN02842704	PRJNA176557
Charolais_SAMN02842705	SAMN02842705	PRJNA176557
Charolais_SAMN02842706	SAMN02842706	PRJNA176557
Charolais_SAMN02843108	SAMN02843108	PRJNA176557
DabieshanCattle_AHWD1	AHWD1	PRJNA379859
DabieshanCattle_AHWD2-M	AHWD2-M	PRJNA379859
DianzhongCattle_DZ12	DZ12	PRJNA379859
DianzhongCattle_DZ2	DZ2	PRJNA379859
DianzhongCattle_DZ3	DZ3	PRJNA379859
DianzhongCattle_DZ4	DZ4	PRJNA379859
DianzhongCattle_DZ7	DZ7	PRJNA379859
DianzhongCattle_DZ9	DZ9	PRJNA379859
Djakkore_SN020102	SN020102	PRJEB39924
Djakkore_SN020406	SN020406	PRJEB39924
Djakkore_SN020509	SN020509	PRJEB39924
Djakkore_SN020813	SN020813	PRJEB39924
Djakkore_SN021220	SN021220	PRJEB39924
Djakkore_SN021524	SN021524	PRJEB39924
Djakkore_SN022032	SN022032	PRJEB39924
Gir_33534	33534	PRJNA343262
Gir_33537	33537	PRJNA343262
Gir_33539	33539	PRJNA343262
Gir_33540	33540	PRJNA343262
Gourounsi_BF030302	BF030302	PRJEB39924
Gourounsi_BF030901	BF030901	PRJEB39924
Gourounsi_BF031201	BF031201	PRJEB39924
GuangfengCattle_JXGF1	JXGF1	PRJNA379859
GuangfengCattle_JXGF2	JXGF2	PRJNA379859
GuangfengCattle_JXGF3	JXGF3	PRJNA379859
GuangfengCattle_JXGF4	JXGF4	PRJNA379859
Hanwoo_LHJ26113	LHJ26113	PRJNA210523
Hanwoo_LHJ29016	LHJ29016	PRJNA210523
Hanwoo_LJH29080	LJH29080	PRJNA210523
Hanwoo_LJH308	LJH308	PRJNA210523
Hariana_Har03	Har03	PRJNA379859
Hereford_SAMN02841110	SAMN02841110	PRJNA176557
Hereford_SAMN02843090	SAMN02843090	PRJNA176557
Hereford_SAMN02843091	SAMN02843091	PRJNA176557
Hereford_SAMN02843109	SAMN02843109	PRJNA176557
Hereford_SAMN02843132	SAMN02843132	PRJNA176557
Holstein_1	1	PRJEB14552
Holstein_23	23	PRJEB14552
Holstein_26	26	PRJEB14552
Holstein_27	27	PRJEB14552
Holstein_28	28	PRJEB14552
Holstein_3	3	PRJEB14552
Holstein_30	30	PRJEB14552
Holstein_31	31	PRJEB14552
Holstein_32	32	PRJEB14552
Holstein_33	33	PRJEB14552
Holstein_39	39	PRJEB14552
Holstein_4	4	PRJEB14552
Holstein_40	40	PRJEB14552
Holstein_41	41	PRJEB14552
Holstein_42	42	PRJEB14552
Holstein_45	45	PRJEB14552
Holstein_46	46	PRJEB14552
Holstein_47	47	PRJEB14552
Holstein_5	5	PRJEB14552
Holstein_50	50	PRJEB14552
Holstein_53	53	PRJEB14552
Holstein_56	56	PRJEB14552
Holstein_6	6	PRJEB14552
Holstein_62	62	PRJEB14552
Holstein_64	64	PRJEB14552
Holstein_65	65	PRJEB14552
Holstein_67	67	PRJEB14552
Holstein_72	72	PRJEB14552
Holstein_73	73	PRJEB14552
Holstein_74	74	PRJEB14552
Holstein_81	81	PRJEB14552
Holstein_85	85	PRJEB14552
Holstein_9	9	PRJEB14552
Jersey_0023	23	PRJNA431934
Jersey_0029	29	PRJNA431934
Jersey_0062	62	PRJNA431934
Jersey_0067	67	PRJNA431934
JianCattle_JXJA1	JXJA1	PRJNA379859
JianCattle_JXJA2	JXJA2	PRJNA379859
JianCattle_JXJA3	JXJA3	PRJNA379859
JianCattle_JXJA4	JXJA4	PRJNA379859
JiaxianRedCattle_JX10M	JX10M	PRJNA379859
JiaxianRedCattle_JX1M	JX1M	PRJNA379859
JiaxianRedCattle_JX21	JX21	PRJNA379859
JiaxianRedCattle_JX6M	JX6M	PRJNA379859
JiaxianRedCattle_JX8M	JX8M	PRJNA379859
JinjiangCattle_JXJJ1	JXJJ1	PRJNA379859
JinjiangCattle_JXJJ2	JXJJ2	PRJNA379859
JinjiangCattle_JXJJ3	JXJJ3	PRJNA379859
JinjiangCattle_JXJJ4	JXJJ4	PRJNA379859
KazakhCattle_HSK1M	HSK1M	PRJNA379859
KazakhCattle_HSK25M	HSK25M	PRJNA379859
KazakhCattle_HSK26M	HSK26M	PRJNA379859
KazakhCattle_HSK29M	HSK29M	PRJNA379859
KazakhCattle_HSK32M	HSK32M	PRJNA379859
KazakhCattle_HSK36M	HSK36M	PRJNA379859
KazakhCattle_HSK42M	HSK42M	PRJNA379859
KazakhCattle_HSK8M	HSK8M	PRJNA379859
LeiqiongCattle_HN12M	HN12M	PRJNA379859
LeiqiongCattle_HN5M	HN5M	PRJNA379859
LeiqiongCattle_LZ15	LZ15	PRJNA379859
Limousine_7440	7440	PRJNA343262
Limousine_RM381	RM381	PRJEB18113
Limousine_SAMN02843094	SAMN02843094	PRJNA176557
Limousine_SAMN02843095	SAMN02843095	PRJNA176557
LingnanCattle_SXLN13-M	SXLN13-M	PRJNA379859
LingnanCattle_SXLN17-2	SXLN17-2	PRJNA379859
LingnanCattle_SXLN19-M	SXLN19-M	PRJNA379859
LingnanCattle_SXLN26-M	SXLN26-M	PRJNA379859
LingnanCattle_SXLN35-M	SXLN35-M	PRJNA379859
LingnanCattle_SXLN45-M	SXLN45-M	PRJNA379859
LingnanCattle_SXLN60-M	SXLN60-M	PRJNA379859
LingnanCattle_SXLN6-2M	SXLN6-2M	PRJNA379859
LuxiCattle_LX78	LX78	PRJNA379859
LuxiCattle_LX80	LX80	PRJNA379859
LuxiCattle_LX83	LX83	PRJNA379859
LuxiCattle_LX85	LX85	PRJNA379859
MongolianCattle_MG12M-1	MG12M-1	PRJNA379859
MongolianCattle_MG14M-2	MG14M-2	PRJNA379859
MongolianCattle_MG17M	MG17M	PRJNA379859
MongolianCattle_MG37M	MG37M	PRJNA379859
MongolianCattle_MG45M	MG45M	PRJNA379859
MongolianCattle_MG49M	MG49M	PRJNA379859
NanyangCattle_HNNY21-M	HNNY21-M	PRJNA379859
NanyangCattle_HNNY25-M	HNNY25-M	PRJNA379859
NanyangCattle_NY22-2-M	NY22-2-M	PRJNA379859
NanyangCattle_NY23-2-M	NY23-2-M	PRJNA379859
NDama_ND064	ND064	PRJNA312138
NDama_ND118	ND118	PRJNA312138
NDama_ND131	ND131	PRJNA312138
NDama_ND158	ND158	PRJNA312138
NDama_ND166	ND166	PRJNA312138
NDama_ND183	ND183	PRJNA312138
NDama_ND719	ND719	PRJNA312138
NDama_SN010414	SN010414	PRJEB39924
NDama_SN012031	SN012031	PRJEB39924
NDama_SRS1705842	SRS1705842	PRJNA312138
Nelore_SAMN05788522	SAMN05788522	PRJNA343262
Nelore_SAMN05788524	SAMN05788524	PRJNA343262
NorweigianRed_SAMN09510423	SAMN09510423	PRJNA343262
Ogaden_OgD1	OgD1	PRJNA312138
Ogaden_OgD2	OgD2	PRJNA312138
Ogaden_OgD4	OgD4	PRJNA312138
Ogaden_OgD5	OgD5	PRJNA312138
Ogaden_OgD6	OgD6	PRJNA312138
Ogaden_OgD7	OgD7	PRJNA312138
Ogaden_OgD8	OgD8	PRJNA312138
Ogaden_OgS1	OgS1	PRJNA312138
Ogaden_OgS2	OgS2	PRJNA312138
Piedmontese_BILLY	BILLY	PRJNA256210
Piedmontese_CROSS	CROSS	PRJNA256210
Piedmontese_FIERO	FIERO	PRJNA256210
Piedmontese_FOCUS	FOCUS	PRJNA256210
Piedmontese_FRANKLIN	FRANKLIN	PRJNA256210
Romagnola_33841	33841	PRJNA343262
Romagnola_33844	33844	PRJNA343262
Romagnola_33845	33845	PRJNA343262
Romagnola_33846	33846	PRJNA343262
Sahiwal_Sha3b	Sha3b	PRJNA379859
ScotHighland_HC26	HC26	PRJEB18113
ScotHighland_RM23	RM23	PRJEB18113
Simmenthal_71407	71407	PRJNA343262
Simmenthal_71411	71411	PRJNA343262
Simmenthal_71415	71415	PRJNA343262
Simmenthal_71420	71420	PRJNA343262
Simmenthal_71657	71657	PRJNA343262
SwedishRed_SAMEA3871773	SAMEA3871773	PRJEB12739
Tharparkar_Thar1	Thar1	PRJNA379859
TibetanYellowCattle_Xizan11M	Xizan11M	PRJNA379859
TibetanYellowCattle_Xizan19M	Xizan19M	PRJNA379859
TibetanYellowCattle_Xizan21M	Xizan21M	PRJNA379859
TibetanYellowCattle_Xizan22M	Xizan22M	PRJNA379859
TibetanYellowCattle_Xizan5M	Xizan5M	PRJNA379859
TibetanYellowCattle_Xizan7M	Xizan7M	PRJNA379859
TibetanYellowCattle_Xizang27M	Xizang27M	PRJNA379859
TibetanYellowCattle_Xizang29M	Xizang29M	PRJNA379859
WandongCattle_AHDBS1-M	AHDBS1-M	PRJNA379859
WandongCattle_AHDBS2M-2	AHDBS2M-2	PRJNA379859
WannanCattle_WN10M	WN10M	PRJNA379859
WannanCattle_WN11M	WN11M	PRJNA379859
WannanCattle_WN4M	WN4M	PRJNA379859
WannanCattle_WN8M	WN8M	PRJNA379859
WannanCattle_WN9M	WN9M	PRJNA379859
WeiningCattle_GZWN18M	GZWN18M	PRJNA379859
WeiningCattle_GZWN19-M	GZWN19-M	PRJNA379859
WeiningCattle_GZWN5	GZWN5	PRJNA379859
WeiningCattle_GZWN6M	GZWN6M	PRJNA379859
WeiningCattle_GZWN7M	GZWN7M	PRJNA379859
WenshanCattle_WS1	WS1	PRJNA379859
WenshanCattle_WS10	WS10	PRJNA379859
WenshanCattle_WS17	WS17	PRJNA379859
WenshanCattle_WS3	WS3	PRJNA379859
WenshanCattle_WS4	WS4	PRJNA379859
WenshanCattle_WS7	WS7	PRJNA379859
WenshanCattle_WS8	WS8	PRJNA379859
XuanhanCattle_XH8	XH8	PRJNA379859
XuanhanCattle_XH9	XH9	PRJNA379859
XuanhanCattle_XZ1	XZ1	PRJNA379859
XuanhanCattle_XZ2	XZ2	PRJNA379859
XuanhanCattle_XZ3	XZ3	PRJNA379859
YanbianCattle_A83	A83	PRJNA379859
ZaobeiCattle_ZB1	ZB1	PRJNA379859
ZaobeiCattle_ZB3	ZB3	PRJNA379859
ZaobeiCattle_ZB5	ZB5	PRJNA379859
ZaobeiCattle_ZB7	ZB7	PRJNA379859
ZebuGobra_SN010213	SN010213	PRJEB39924
ZebuGobra_SN010316	SN010316	PRJEB39924
ZebuGobra_SN019101	SN019101	PRJEB39924
ZebuGobra_SN019102B	SN019102B	PRJEB39924
ZebuGobra_SN019107	SN019107	PRJEB39924
ZebuGobra_SN019108	SN019108	PRJEB39924
ZebuMaure_SN011530	SN011530	PRJEB39924
ZebuMaure_SN012445	SN012445	PRJEB39924
ZebuMaure_SN013658	SN013658	PRJEB39924
ZebuMaure_SN013860	SN013860	PRJEB39924
Boran_392205G	392205G	PRJNA312138
Boran_439	439	PRJNA312138
Boran_467	467	PRJNA312138
Boran_1304	1304	PRJNA312138
Boran_1688	1688	PRJNA312138
Boran_2612	2612	PRJNA312138
Boran_587	587	PRJNA312138
IRBT_G8-0004	G8-0004	PRJEB5462
UGankoleXzebu_UGBT-G2-0446	UGBT-G2-0446	PRJEB1829
UGankoleXzebu_UGBT-F6-0526	UGBT-F6-0526	PRJEB1829
IRBT_F10-0003	F10-0003	PRJEB5462
Boran_672	672	PRJNA312138
IRBT_H9-0008	H9-0008	PRJEB5462
Boran_37506E	37506E	PRJNA312138
IRBT_H9-0006	H9-0006	PRJEB5462
Kenana_11	11	PRJNA312138
IRBT_E10-0001	E10-0001	PRJEB5462
Kenana_18	18	PRJNA312138
Kenana_14	14	PRJNA312138
Kenana_7	7	PRJNA312138
Kenana_2	2	PRJNA312138
Kenana_20	20	PRJNA312138
Kenana_13	13	PRJNA312138
Kenana_4	4	PRJNA312138
Muturu_MT003-016	MT003-016	PRJNA312138
Muturu_MT005-019	MT005-019	PRJNA312138
Kenana_16	16	PRJNA312138
Muturu_MT002-014	MT002-014	PRJNA312138
Muturu_MT001-013	MT001-013	PRJNA312138
Muturu_MT009-023	MT009-023	PRJNA312138
Muturu_MT010-024	MT010-024	PRJNA312138
Muturu_MT004-018	MT004-018	PRJNA312138

## Sheet: Table S12
Table S12 Accessions of WGS data used to calculate FST scores
Sample ID	Animal ID	Project code
Brahman_BRAAUSM001	BRAAUSM001	PRJNA432125
Brahman_BRAAUSM002	BRAAUSM002	PRJNA432125
Brahman_BRAAUSM003	BRAAUSM003	PRJNA432125
Brahman_BRAAUSM004	BRAAUSM004	PRJNA432125
Brahman_BRAAUSM046	BRAAUSM046	PRJNA432125
Gir_33534	33534	PRJNA343262
Gir_33537	33537	PRJNA343262
Gir_33539	33539	PRJNA343262
Gir_33540	33540	PRJNA343262
Hariana_Har03	Har03	PRJNA379859
Nelore_SAMN05788522	SAMN05788522	PRJNA343262
Nelore_SAMN05788524	SAMN05788524	PRJNA343262
Sahiwal_Sha3b	Sha3b	PRJNA379859
Tharparkar_Thar1	Thar1	PRJNA379859
Holstein_1	1	PRJEB14552
Holstein_23	23	PRJEB14552
Holstein_26	26	PRJEB14552
Holstein_27	27	PRJEB14552
Holstein_28	28	PRJEB14552
Holstein_3	3	PRJEB14552
Holstein_30	30	PRJEB14552
Holstein_31	31	PRJEB14552
Holstein_32	32	PRJEB14552
Holstein_33	33	PRJEB14552
Holstein_39	39	PRJEB14552
Holstein_4	4	PRJEB14552
Holstein_40	40	PRJEB14552
Holstein_41	41	PRJEB14552
Holstein_42	42	PRJEB14552
Holstein_45	45	PRJEB14552
Holstein_46	46	PRJEB14552
Holstein_47	47	PRJEB14552
Holstein_5	5	PRJEB14552
Holstein_50	50	PRJEB14552
Holstein_53	53	PRJEB14552
Holstein_56	56	PRJEB14552
Holstein_6	6	PRJEB14552
Holstein_62	62	PRJEB14552
Holstein_64	64	PRJEB14552
Holstein_65	65	PRJEB14552
Holstein_67	67	PRJEB14552
Holstein_72	72	PRJEB14552
Holstein_73	73	PRJEB14552
Holstein_74	74	PRJEB14552
Holstein_81	81	PRJEB14552
Holstein_85	85	PRJEB14552
Holstein_9	9	PRJEB14552
NDama_ND064	ND064	PRJNA312138
NDama_ND118	ND118	PRJNA312138
NDama_ND131	ND131	PRJNA312138
NDama_ND158	ND158	PRJNA312138
NDama_ND166	ND166	PRJNA312138
NDama_ND183	ND183	PRJNA312138
NDama_ND719	ND719	PRJNA312138
NDama_SRS1705842	SRS1705842	PRJNA312138
NDama_SN010414	SN010414	PRJEB39924
NDama_SN012031	SN012031	PRJEB39924
NDama_ND1	ND1	NA
NDama_ND15	ND158	NA
NDama_ND17	ND17	NA
NDama_ND19	ND19	NA
NDama_ND21	ND21	PRJEB39353
NDama_ND23	ND23	PRJEB39353
NDama_ND25	ND25	NA
NDama_ND26	ND26	NA
NDama_ND27	ND27	NA
NDama_ND28	ND28	NA
NDama_ND29	ND29	NA
NDama_ND34	ND34	NA
NDama_ND40	ND40	NA
